# Supplementary material for: Assessment of the TRX2p-yEGFP Biosensor to Monitor the Redox Response of an Industrial Xylose-Fermenting Saccharomyces cerevisiae Strain during Propagation and Fermentation
Source: J Fungi (Basel). 2023 May 30;9(6):630. doi: 10.3390/jof9060630 (PMC10300852; doi:10.3390/jof9060630)
Supplement: Supplementary file 1 [file jof-09-00630-s001.zip]

Archive with 1 entries (1 files):
- jof-2407814-supplementary.pdf
